# Supplementary material for: Fruit sugar hub: gene regulatory network associated with soluble solids content (SSC) in Prunus persica
Source: Biol Res. 2024 Sep 6;57:63. doi: 10.1186/s40659-024-00539-5 (PMC11378430; doi:10.1186/s40659-024-00539-5)
Supplement: Supplementary file 1 — Additional file 1: Table S1. Phenotyping summary metrics of the 'O×N' population in three evaluation seasons. [file 40659_2024_539_MOESM1_ESM.xlsx]

## Sheet: Table S1
	Table S1. Phenotyping summary metrics of the 'O×N' population in three evaluation seasons.
	Trait	2014-2015				2015-2016				2016-2017
		Min	Max	Median		Min	Max	Median		Min	Max	Median
	Harvest date (DASF)	116.0	168.0	137.0		114.0	167.0	147.0		105.0	164.0	132.0
	Index of absorbance difference (IAD)	0.9	1.2	1.1		0.8	1.9	1.1		1.0	1.8	1.2
	Weight (g)	99.9	316.8	171.6		92.8	312.2	152.9		102.6	318.4	168.5
	Firmness (N)	3.2	14.3	9.4		2.9	13.6	10.4		9.8	14.2	11.9
	Soluble solids content (ºBrix)	7.3	24.6	11.8		8.6	23.9	12.6		8.0	23.9	12.8
