# Supplementary material for: Fruit sugar hub: gene regulatory network associated with soluble solids content (SSC) in Prunus persica
Source: Biol Res. 2024 Sep 6;57:63. doi: 10.1186/s40659-024-00539-5 (PMC11378430; doi:10.1186/s40659-024-00539-5)
Supplement: Supplementary file 2 — Additional file 2: Table S2. Phenotypic characterization of six selected contrasting SSC individuals from the 'OxN' peach population in three evaluation seasons. [file 40659_2024_539_MOESM2_ESM.xlsx]

## Sheet: Table S2
	Table S2. Phenotypic characterization of six selected contrasting SSC individuals from the 'OxN' peach population in three evaluation seasons.
	Sample	Individual	Pubescence	Flesh		Maturity date		Weight (g)								Firmness (N)								Soluble solids content (ºBrix)
				color		(DASF)		2015		2016		2017		Total		2015		2016		2017		Total		2015		2016		2017		Total
	LowSSC-1	OxN-002	Peach	White		125.7 ± 8.5a		174.9 ± 22.0ab		216.4 ± 45.3ab		160.4 ± 27.8a		187.5 ± 39.7ab		10.2 ± 0.5a		10.9 ± 1.2a		12.8 ± 0.9a		11.3 ± 1.5a		9.4 ± 3.1a		10.7 ± 0.3a		11.7 ± 0.7a		10.4 ± 2.4a
	LowSSC-2	OxN-084	Peach	White		132.3 ± 6.4a		214.5 ± 54.9a		244.2 ± 41.8a		165.9 ± 31.5a		208.2 ± 52.5a		9.0 ± 1.9a		9.6 ± 0.8a		11.9 ± 0.7a		10.4 ± 1.7a		8.4 ± 1.4a		11.9 ± 2.9a		10.8 ± 1.1a		10.1 ± 2.5a
	LowSSC-3	OxN-060	Peach	Yellow		124.7 ± 8.6a		153.6 ± 11.8ab		165.4 ± 17.4bc		154.1 ± 22.8a		157.7 ± 17.5bc		7.0 ± 2.9a		11.9 ± 1.2b		12.6 ± 1.2a		11.2 ± 2.7a		9.4 ± 2.5a		11.1 ± 0.8a		12.3 ± 0.5a		10.7 ± 1.9a
	HighSSC-1	OxN-184	Nectarine	Yellow		138.3 ± 9.3a		126.3 ± 16.3b		121.7 ± 16.2c		137.4 ± 19.3a		130.5 ± 15.3c		10.8 ± 0.7a		10.0 ± 0.3a		11.4 ± 1.0a		10.9 ± 1.2a		15.4 ± 3.9b		17.9 ± 4.2b		16.1 ± 1.8b		16.3 ± 3.6b
	HighSSC-2	OxN-037	Nectarine	Yellow		143.7 ± 8.3a		137.7 ± 32.2b		124.9 ± 43.9c		137.0 ± 23.4a		134.0 ± 30.7c		8.3 ± 1.4a		9.3 ± 0.8a		11.1 ± 1.2a		9.6 ± 1.6a		13.4 ± 2.2b		21.9 ± 4.9b		18.9 ± 4.2b		17.2 ± 5.3b
	HighSSC-3	OxN-194	Nectarine	Yellow		128.7 ± 8.4a		143.5 ± 10.8ab		111.8 ± 16.8c		158.1 ± 15.8a		139.0 ± 23.7c		6.9 ± 1.0a		11.1 ± 1.3ab		12.3 ± 1.7a		11.1 ± 2.3a		15.6 ± 2.7b		18.8 ± 3.4b		18.1 ± 2.1b		17.5 ± 3.2b
