# Supplementary material for: Fruit sugar hub: gene regulatory network associated with soluble solids content (SSC) in Prunus persica
Source: Biol Res. 2024 Sep 6;57:63. doi: 10.1186/s40659-024-00539-5 (PMC11378430; doi:10.1186/s40659-024-00539-5)
Supplement: Supplementary file 3 — Additional file 3: Table S3. Sequencing summary metrics of selected contrasting individuals for soluble solids content phenotype. [file 40659_2024_539_MOESM3_ESM.xlsx]

## Sheet: Table S3
	Table S3. Sequencing summary metrics of selected contrasting individuals for soluble solids content phenotype.
	Sample	Individual	SSC (ºBrix)	Replicate		Raw Data		Filtered Data			Aligned Data
						Total reads		Filtered reads	(%)		Aligned reads	(%)
				1		43,388,088		39,319,466	90.6		38,765,062	89.4
	LowSSC-1	OxN-002	10.2 ± 2.4A	2		39,359,826		36,045,478	91.6		34,949,696	88.8
				3		43,597,002		39,827,424	91.4		39,508,805	90.6
				1		41,036,818		37,374,566	91.1		36,888,697	89.9
	LowSSC-2	OxN-084	10.1 ± 2.5A	2		40,610,632		36,250,948	89.3		35,232,296	86.8
				3		45,548,462		42,172,314	92.6		41,472,254	91.1
				1		43,845,116		38,808,678	88.5		37,974,291	86.6
	LowSSC-3	OxN-060	10.9 ± 2.0A	2		45,953,650		41,461,270	90.2		40,209,140	87.5
				3		43,749,824		38,121,016	87.1		37,476,771	85.7
				1		35,411,012		33,324,088	94.1		33,110,814	93.5
	HighSSC-1	OxN-184	16.4 ± 3.8B	2		37,817,888		35,476,892	93.8		35,100,837	92.8
				3		36,826,520		34,354,208	93.3		34,158,389	92.8
				1		35,953,226		31,612,830	87.9		31,065,928	86.4
	HighSSC-2	OxN-037	17.2 ± 5.3B	2		41,390,172		37,760,064	91.2		37,129,471	89.7
				3		38,595,572		34,865,094	90.3		34,265,414	88.8
				1		37,257,850		34,831,784	93.5		34,434,702	92.4
	HighSSC-3	OxN-194	17.5 ± 3.2B	2		38,762,810		36,513,050	94.2		35,976,308	92.8
				3		36,864,738		34,421,522	93.4		33,764,071	91.6
