# Supplementary material for: Fruit sugar hub: gene regulatory network associated with soluble solids content (SSC) in Prunus persica
Source: Biol Res. 2024 Sep 6;57:63. doi: 10.1186/s40659-024-00539-5 (PMC11378430; doi:10.1186/s40659-024-00539-5)
Supplement: Supplementary file 4 — Additional file 4: Table S4. Regulatory candidate genes differentially expressed between high and low SSC samples co-located with the QTL for SSC in the 'OxN' populaton. [file 40659_2024_539_MOESM4_ESM.xlsx]

## Sheet: Table S4
	Table S4. Regulatory candidate genes differentially expressed between high and low SSC samples co-located with the QTL for SSC in the 'OxN' populaton.
	GeneID	logFC	logCPM	PValue	FDR	X	ArabidopsisID	Symbol	Description	X	LowSSC	HighSSC	X	OxN-002	OxN-084	OxN-060	OxN-184	OxN-037	OxN-194	X
	Prupe.5G123800	1.91372	5.88066	0.00771283	0.020509	X	AT4G23990	CSLG3	cellulose synthase like G3	X	24.6669	92.9528	X	20.6991	39.5563	13.7453	30.5238	17.0805	231.254	X
	Prupe.5G125500	2.19803	1.10224	3.44417e-09	7.20214e-08	X	---	---	---	X	0.732156	3.3948	X	0.420371	0.694269	1.08183	4.04576	3.64942	2.48922	X
	Prupe.5G128000	1.49472	6.77427	4.97931e-14	3.94327e-12	X	AT4G27745	---	Yippee family putative zinc-binding protein	X	57.2905	161.452	X	70.662	45.5747	55.6346	194.852	105.604	183.898	X
	Prupe.5G128100	1.54462	7.51278	1.7875e-16	2.41429e-14	X	AT4G10770	OPT7	oligopeptide transporter 7	X	93.1967	271.891	X	112.789	80.7319	86.0692	344.759	180.53	290.383	X
	Prupe.5G131300	2.70726	4.08637	4.91324e-05	0.000289705	X	AT1G02800	CEL2	cellulase 2	X	4.49371	29.3968	X	3.53975	7.45079	2.4906	17.5445	61.7791	8.86694	X
	Prupe.5G134000	1.30211	1.21204	3.42136e-05	0.000211533	X	AT2G28740	HIS4	histone H4	X	1.27391	3.1457	X	1.28344	1.11009	1.42819	3.42381	1.33457	4.67872	X
	Prupe.5G135700	1.32852	1.93711	0.0104421	0.0263681	X	AT1G63310	---	hypothetical protein	X	2.12192	5.33166	X	2.10778	3.2985	0.959466	3.02306	5.98695	6.98496	X
	Prupe.5G137700	1.70599	1.50899	9.13854e-18	1.53883e-15	X	AT1G33250	---	beta-1,3-n-acetylglucosaminyltransferase radical fringe protein, putative (DUF604)	X	1.28781	4.21533	X	1.3207	1.43006	1.11267	4.43451	3.71373	4.49774	X
	Prupe.5G137800	1.82928	3.75309	3.75444e-07	4.28692e-06	X	AT1G33260	---	Protein kinase superfamily protein	X	5.87825	20.8933	X	5.96095	7.33839	4.33542	14.6838	9.73706	38.2591	X
	Prupe.5G140900	2.16638	1.01726	0.000171003	0.000832227	X	AT1G57820	VIM1	Zinc finger (C3HC4-type RING finger) family protein	X	0.697789	3.14686	X	0.791975	0.87083	0.430562	3.21877	0.689941	5.53186	X
	Prupe.5G143800	1.30521	0.370092	0.000161928	0.000793861	X	AT3G48850	PHT3;2	phosphate transporter 3;2	X	0.685329	1.69799	X	0.980208	0.635363	0.440415	2.26555	1.05079	1.77764	X
	Prupe.5G145400	2.38278	1.002	9.07596e-07	9.13133e-06	X	AT3G48770	---	ATP/DNA binding protein	X	0.608578	3.19	X	0.773465	0.557244	0.495026	2.10354	1.39095	6.07549	X
	Prupe.5G145500	2.48678	1.84827	2.6875e-09	5.84923e-08	X	---	---	---	X	1.05598	5.9445	X	1.23214	0.677505	1.2583	2.80035	4.78472	10.2484	X
	Prupe.5G145600	2.27233	2.1695	4.58053e-08	6.92578e-07	X	AT3G48770	---	ATP/DNA binding protein	X	1.50628	7.28708	X	1.61653	1.7684	1.13391	3.7196	5.10431	13.0373	X
	Prupe.5G145700	2.83073	3.37831	5.45966e-14	4.2604e-12	X	---	---	---	X	2.5383	18.0772	X	2.98167	2.89534	1.73791	11.6791	18.0892	24.4633	X
	Prupe.5G146100	2.32783	0.267072	1.23017e-08	2.2037e-07	X	AT5G13180	NAC083	NAC domain containing protein 83	X	0.363797	1.84331	X	0.450386	0.356831	0.284174	1.69627	1.08604	2.74761	X
	Prupe.5G148800	2.05478	0.139732	1.01587e-07	1.37837e-06	X	---	---	---	X	0.387386	1.64414	X	0.204864	0.52042	0.436873	2.16921	1.47858	1.28462	X
	Prupe.5G150100	1.20822	5.36206	2.22472e-10	6.51811e-09	X	AT3G01930	---	Major facilitator superfamily protein	X	24.7885	57.2836	X	21.5953	30.662	22.1083	60.911	41.8896	69.0503	X
	Prupe.5G155700	1.0543	2.00532	0.000184631	0.000890159	X	AT5G50350	---	hypothetical protein	X	2.54486	5.30106	X	1.73114	2.69717	3.20628	8.48489	3.99073	3.42755	X
	Prupe.5G155800	1.06706	8.81409	8.2367e-15	7.98561e-13	X	AT3G04120	GAPC1	glyceraldehyde-3-phosphate dehydrogenase C subunit 1	X	290.776	609.221	X	253.55	318.436	300.34	524.22	680.323	623.12	X
	Prupe.5G158600	1.46524	1.80526	5.54681e-16	6.93222e-14	X	AT5G63260	---	Zinc finger C-x8-C-x5-C-x3-H type family protein	X	1.80216	5.00056	X	1.8338	1.99509	1.5776	4.88079	5.84432	4.27658	X
	Prupe.5G158700	1.2509	4.07471	2.55267e-41	5.10437e-38	X	AT5G63260	---	Zinc finger C-x8-C-x5-C-x3-H type family protein	X	9.91159	23.5971	X	8.81767	10.3476	10.5695	23.5266	24.0862	23.1784	X
	Prupe.5G163800	1.70959	3.01012	0.00218836	0.00708075	X	AT4G13310	CYP71A20	cytochrome P450, family 71, subfamily A, polypeptide 20	X	3.73001	12.2139	X	1.11073	8.01399	2.06532	10.5417	12.565	13.5351	X
	Prupe.5G165300	2.20362	1.16448	4.28281e-07	4.76094e-06	X	AT4G24710	---	pachytene checkpoint-like protein	X	0.761461	3.52383	X	0.783153	0.7195	0.78173	4.63766	1.03195	4.90189	X
	Prupe.5G170000	1.5529	0.303723	0.0181086	0.0418226	X	AT5G50150	---	NEP-interacting protein, putative (DUF239)	X	0.569493	1.67792	X	0.587707	0.854802	0.26597	0.662576	1.48898	2.88221	X
	Prupe.5G172600	1.20881	4.32856	3.86253e-07	4.38841e-06	X	AT3G62270	---	HCO3- transporter family	X	12.073	27.9062	X	13.6605	10.3731	12.1853	21.9353	17.1535	44.6298	X
	Prupe.5G173800	1.47451	1.73927	0.000253201	0.00116225	X	AT1G23710	---	hypothetical protein (DUF1645)	X	1.71115	4.75702	X	2.27902	1.52532	1.32909	2.791	1.96696	9.5131	X
	Prupe.5G175400	1.38114	8.51997	6.12322e-24	2.96828e-21	X	AT5G50000	---	Protein kinase superfamily protein	X	203.613	530.382	X	199.455	211.175	200.207	659.01	412.379	519.755	X
	Prupe.5G176700	1.26296	5.27908	3.21354e-15	3.45013e-13	X	AT4G11130	RDR2	RNA-dependent RNA polymerase 2	X	22.7871	54.6819	X	23.8683	24.6513	19.8417	44.0523	52.3727	67.6206	X
	Prupe.5G176900	1.19548	2.91442	1.16836e-05	8.34756e-05	X	AT2G26730	---	Leucine-rich repeat protein kinase family protein	X	4.52388	10.3645	X	4.14546	6.1357	3.29047	6.64625	14.6427	9.8047	X
	Prupe.5G180500	2.45478	2.12507	1.3321e-05	9.37512e-05	X	AT3G48100	RR5	response regulator 5	X	1.30942	7.20522	X	1.46252	1.30326	1.16249	1.49782	3.55174	16.5661	X
	Prupe.5G181000	1.01462	2.71978	0.000993753	0.00365282	X	AT3G48080	---	alpha/beta-Hydrolases superfamily protein	X	4.29044	8.66372	X	4.78122	4.6267	3.46341	5.72659	4.68893	15.5756	X
	Prupe.5G181300	1.48835	8.49655	5.50596e-05	0.000318089	X	AT5G62580	---	ARM repeat superfamily protein	X	189.764	532.444	X	148.857	206.602	213.834	979.97	404.084	213.279	X
	Prupe.5G182800	1.48479	0.541782	2.43155e-08	3.90146e-07	X	AT1G18980	---	RmlC-like cupins superfamily protein	X	0.714211	2.01069	X	0.630779	0.750604	0.761249	2.48389	1.9952	1.55297	X
	Prupe.5G184000	1.16356	-0.194847	0.00327273	0.00991926	X	AT1G74790	---	catalytics	X	0.468602	1.05878	X	0.218963	0.469338	0.717503	0.928347	0.470506	1.77749	X
	Prupe.5G184300	1.09052	5.2711	2.47212e-06	2.16693e-05	X	AT1G74780	---	Nodulin-like / Major Facilitator Superfamily protein	X	24.6146	52.4122	X	24.7576	31.4985	17.5878	43.691	36.7652	76.7805	X
	Prupe.5G184500	1.20327	-0.451916	0.00144165	0.00499709	X	AT3G47870	LBD27	LOB domain-containing protein 27	X	0.377727	0.88777	X	0.275865	0.575674	0.281643	1.19189	0.975171	0.496251	X
	Prupe.5G185200	1.50344	6.76661	0.0021816	0.00706457	X	AT5G62680	GTR2	Major facilitator superfamily protein	X	56.7273	160.839	X	111.207	26.0638	32.9108	131.711	51.6986	299.106	X
	Prupe.5G187000	1.75039	1.9571	6.84878e-07	7.14633e-06	X	AT1G18870	ICS2	isochorismate synthase 2	X	1.73019	5.84359	X	1.84062	1.12485	2.22509	6.91226	2.81399	7.8045	X
	Prupe.5G188200	2.43845	5.39127	2.08185e-09	4.67089e-08	X	AT5G62550	---	microtubule-associated futsch-like protein	X	13.042	70.7245	X	13.0281	12.0088	14.089	108.402	16.4451	87.3269	X
	Prupe.5G191200	1.62641	0.868222	0.000984923	0.00362536	X	AT3G47620	TCP14	TEOSINTE BRANCHED, cycloidea and PCF (TCP) 14	X	0.839708	2.59824	X	0.992965	0.708275	0.817885	1.82443	0.909992	5.06031	X
	Prupe.5G197700	1.05874	0.0079561	0.000427814	0.00181724	X	AT5G07710	---	Polynucleotidyl transferase, ribonuclease H-like superfamily protein	X	0.580527	1.21326	X	0.627142	0.727622	0.386816	0.798052	1.30681	1.53492	X
	Prupe.5G198600	1.07799	0.601088	0.000136801	0.000686237	X	AT5G61350	---	Protein kinase superfamily protein	X	0.905003	1.92602	X	0.604579	1.03164	1.07879	1.91875	2.36568	1.49363	X
	Prupe.5G201400	1.88124	1.64718	8.17362e-08	1.14195e-06	X	AT1G26610	---	C2H2-like zinc finger protein	X	1.29858	4.80774	X	1.02823	1.64588	1.22164	6.83471	2.75407	4.83442	X
	Prupe.5G205700	2.72902	3.68385	3.56731e-06	2.9862e-05	X	AT5G08020	RPA70B	RPA70-kDa subunit B	X	3.34397	22.2049	X	4.83761	2.75654	2.43774	39.4714	2.57938	24.5641	X
	Prupe.5G211200	1.49937	3.63478	0.00137474	0.00480274	X	AT5G60830	bZIP70	basic leucine-zipper 70	X	6.45324	18.2683	X	9.71595	5.50053	4.14324	36.3694	10.6824	7.75302	X
	Prupe.5G211600	2.05769	2.41123	3.08937e-12	1.53005e-10	X	AT5G38790	---	hypothetical protein	X	2.01975	8.43249	X	2.16081	1.68903	2.2094	11.0851	5.84641	8.36599	X
	Prupe.5G216500	1.64501	5.02643	2.11037e-13	1.44891e-11	X	AT3G18570	---	Oleosin family protein	X	15.7464	49.2755	X	9.76989	16.9828	20.4864	57.493	49.8515	40.482	X
	Prupe.5G223000	1.46449	3.61514	3.30985e-05	0.000205542	X	AT3G18300	---	hypothetical protein	X	6.46679	17.853	X	4.85615	11.1309	3.41336	11.9233	25.6658	15.9699	X
	Prupe.5G224200	1.83152	0.788262	1.53723e-07	1.95322e-06	X	AT1G18370	HIK	ATP binding microtubule motor family protein	X	0.711337	2.54114	X	0.64911	0.760059	0.724842	1.85346	1.49427	4.27571	X
	Prupe.5G229600	1.66172	0.475182	8.66849e-12	3.78418e-10	X	AT3G47780	ABCA7	ABC2 homolog 6	X	0.616319	1.96042	X	0.588214	0.66358	0.597163	1.82278	1.6242	2.43428	X
	Prupe.5G233000	1.13184	3.81455	0.0123451	0.0303683	X	AT3G18000	XPL1	S-adenosyl-L-methionine-dependent methyltransferases superfamily protein	X	8.75269	19.1788	X	9.00011	10.9715	6.28646	12.4745	12.1126	32.9492	X
	Prupe.5G236500	4.68837	3.96852	1.31524e-24	7.79257e-22	X	AT2G30070	KT1	potassium transporter 1	X	1.15729	30.0109	X	1.44022	0.559196	1.47244	42.5153	17.3678	30.1494	X
	Prupe.5G237900	4.89043	2.715	3.2959e-07	3.82339e-06	X	AT3G17790	PAP17	purple acid phosphatase 17	X	0.416245	12.5908	X	0.0719546	0.32581	0.85097	22.9509	3.4945	11.327	X
	Prupe.5G238000	1.47798	2.35503	6.95318e-18	1.20902e-15	X	AT5G09920	NRPB4	RNA polymerase II, Rpb4, core protein	X	2.65112	7.39268	X	2.83615	2.27953	2.83767	8.51801	5.46819	8.19183	X
	Prupe.5G238500	1.05321	-0.320875	0.00024892	0.00114655	X	AT2G01900	---	DNAse I-like superfamily protein	X	0.44802	0.94365	X	0.347462	0.385534	0.611065	1.14227	1.0492	0.639482	X
	Prupe.5G241000	1.66731	1.01934	1.96547e-06	1.7824e-05	X	AT1G18330	EPR1	Homeodomain-like superfamily protein	X	0.919646	2.92924	X	1.26356	0.723269	0.772114	2.25586	1.47396	5.0579	X
	Prupe.5G124100	-1.38837	-0.0303847	5.77224e-08	8.39441e-07	X	AT4G24015	---	RING/U-box superfamily protein	X	1.23395	0.463358	X	1.48395	1.07692	1.14098	0.331558	0.392526	0.665989	X
	Prupe.5G126300	-1.15083	7.66706	6.76689e-11	2.29343e-09	X	AT4G24040	TRE1	trehalase 1	X	280.079	126.127	X	329.556	192.428	318.253	107.69	128.195	142.495	X
	Prupe.5G129000	-2.37871	3.60901	1.51923e-05	0.000105208	X	AT4G24110	---	NADP-specific glutamate dehydrogenase	X	20.226	3.87882	X	36.4767	12.7966	11.4049	0.684832	2.56968	8.38194	X
	Prupe.5G129800	-2.18979	7.56212	1.28505e-10	4.03077e-09	X	AT1G64660	MGL	methionine gamma-lyase	X	309.77	67.8927	X	448.155	208.173	272.982	50.3287	93.2489	60.1007	X
	Prupe.5G130300	-2.55857	1.68103	2.07779e-06	1.87245e-05	X	AT4G17880	MYC4	Basic helix-loop-helix (bHLH) DNA-binding family protein	X	5.24287	0.878803	X	6.39331	5.64436	3.69093	0.211739	1.07392	1.35075	X
	Prupe.5G133100	-1.11341	6.43361	0.000959868	0.00354947	X	AT1G32928	---	Avr9/Cf-9 rapidly elicited protein	X	118.052	54.5607	X	175.953	89.96	88.2441	35.2699	49.371	79.0413	X
	Prupe.5G133200	-1.40475	4.72962	0.000901686	0.00336858	X	AT1G32928	---	Avr9/Cf-9 rapidly elicited protein	X	38.3175	14.4627	X	63.399	26.0065	25.5472	6.73438	9.7828	26.8709	X
	Prupe.5G135200	-1.51642	4.72648	1.65992e-06	1.54114e-05	X	AT2G18196	---	Heavy metal transport/detoxification superfamily protein	X	39.0213	13.6327	X	39.0254	29.2304	48.8081	11.5288	21.9388	7.43057	X
	Prupe.5G135300	-1.68891	1.90164	7.91394e-06	5.96491e-05	X	AT1G33055	---	hypothetical protein	X	5.49246	1.69336	X	4.10901	4.77359	7.59478	0.535469	2.75355	1.79108	X
	Prupe.5G135800	-1.8583	1.77118	9.14478e-07	9.17748e-06	X	AT3G30340	UMAMIT32	nodulin MtN21 /EamA-like transporter family protein	X	5.13596	1.40827	X	2.50991	5.12621	7.77177	0.900668	2.32805	0.996084	X
	Prupe.5G136100	-1.0355	4.62458	3.90407e-12	1.87548e-10	X	AT1G10390	---	Nucleoporin autopeptidase	X	32.9908	16.0725	X	32.7583	31.1287	35.0853	13.726	19.0437	15.4477	X
	Prupe.5G142600	-1.21182	4.4955	1.04199e-11	4.44501e-10	X	AT5G13980	---	Glycosyl hydrolase family 38 protein	X	31.3246	13.509	X	29.8135	26.7493	37.4109	10.1915	17.4978	12.8378	X
	Prupe.5G144900	-3.0983	0.455085	1.35713e-05	9.53026e-05	X	AT4G25040	---	Uncharacterized protein family (UPF0497)	X	2.21586	0.250092	X	5.0676	0.578292	1.00168	0.0210782	0.267209	0.46199	X
	Prupe.5G149000	-2.10818	1.82936	3.55372e-07	4.0869e-06	X	AT5G50670	SPL13B	Squamosa promoter-binding protein-like (SBP domain) transcription factor family protein	X	5.54158	1.27264	X	4.79797	6.12742	5.69935	0.302971	1.60894	1.90601	X
	Prupe.5G153000	-1.43655	3.31571	8.78223e-12	3.81764e-10	X	AT3G49180	RID3	Transducin/WD40 repeat-like superfamily protein	X	14.342	5.29	X	13.1631	13.867	15.996	4.68907	7.69732	3.4836	X
	Prupe.5G153800	-4.31761	-0.340433	4.92312e-28	4.63266e-25	X	AT5G63390	---	O-fucosyltransferase family protein	X	1.24993	0.0528294	X	1.5827	1.01221	1.15488	0.021397	0.117746	0.0193449	X
	Prupe.5G154300	-4.69799	2.35853	1.02395e-56	3.27603e-53	X	---	---	---	X	9.58136	0.358755	X	13.1213	8.34686	7.2759	0.313621	0.299999	0.462645	X
	Prupe.5G166200	-1.53331	6.02937	7.04747e-10	1.83613e-08	X	AT3G48240	---	Octicosapeptide/Phox/Bem1p family protein	X	96.8864	33.4608	X	134.978	68.5652	87.1164	23.2342	28.0474	49.1009	X
	Prupe.5G174600	-1.66092	3.72266	0.000627128	0.00249432	X	AT1G62400	HT1	Protein kinase superfamily protein	X	19.8397	6.26306	X	20.6564	12.8326	26.0302	1.43081	7.58889	9.76947	X
	Prupe.5G193000	-1.19304	1.25434	1.52501e-09	3.57182e-08	X	AT1G74630	---	Tetratricopeptide repeat (TPR)-like superfamily protein	X	3.13817	1.36174	X	2.83284	2.80124	3.78042	1.47861	1.17001	1.43661	X
	Prupe.5G195100	-1.81894	4.55273	0.000263787	0.00120325	X	AT3G47470	LHCA4	light-harvesting chlorophyll-protein complex I subunit A4	X	36.3459	10.2942	X	27.6416	24.73	56.6662	2.17174	17.7649	10.946	X
	Prupe.5G195400	-2.5091	7.43393	3.1879e-08	4.96078e-07	X	AT5G61440	ACHT5	atypical CYS HIS rich thioredoxin 5	X	293.899	51.6195	X	306.113	189.396	386.19	17.2912	110.113	27.4541	X
	Prupe.5G195800	-1.11497	-0.119706	0.00585494	0.0162833	X	AT4G36020	CSDP1	cold shock domain protein 1	X	1.09116	0.493306	X	1.51277	0.942328	0.818391	0.212057	0.565916	0.701946	X
	Prupe.5G216100	-1.523	0.393678	3.56108e-06	2.98411e-05	X	AT1G48960	---	Adenine nucleotide alpha hydrolases-like superfamily protein	X	1.75798	0.600724	X	1.67352	1.57836	2.02206	0.262999	0.526111	1.01306	X
	Prupe.5G218600	-1.11352	3.56544	5.57432e-08	8.15103e-07	X	AT1G68660	---	Ribosomal protein L12/ ATP-dependent Clp protease adaptor protein ClpS family protein	X	16.0134	7.38973	X	13.0805	14.9289	20.0308	6.62225	6.09514	9.4518	X
	Prupe.5G220600	-1.42363	6.19789	2.36235e-08	3.80953e-07	X	AT1G13360	---	hypothetical protein	X	106.749	39.7835	X	89.1983	110.185	120.863	21.7079	62.7619	34.8806	X
	Prupe.5G221400	-1.02825	8.85021	4.34562e-08	6.60373e-07	X	AT3G02555	---	hypothetical protein	X	619.163	303.581	X	528.108	530.524	798.856	269.401	400.718	240.625	X
	Prupe.5G226800	-1.3356	0.737278	1.26504e-07	1.66011e-06	X	AT1G18030	---	Protein phosphatase 2C family protein	X	2.2034	0.863792	X	2.28001	1.4948	2.83539	0.604985	0.924955	1.06144	X
	Prupe.5G232300	-1.15886	6.65528	0.00585429	0.0162833	X	AT1G18210	---	Calcium-binding EF-hand family protein	X	139.054	62.2759	X	228.546	118.7	69.9149	63.7658	54.9305	68.1313	X
	Prupe.5G232800	-1.87403	0.50689	1.33396e-11	5.57163e-10	X	---	---	---	X	2.02924	0.541045	X	2.20519	1.83366	2.04887	0.346674	0.405781	0.87068	X
	Prupe.5G232900	-2.26167	0.52016	3.94456e-11	1.40851e-09	X	---	---	---	X	2.15295	0.438372	X	2.49462	1.4345	2.52974	0.244105	0.263334	0.807679	X
	Prupe.5G235900	-1.05434	6.96402	0.00708775	0.0191009	X	AT1G18300	NUDT4	nudix hydrolase homolog 4	X	168.359	81.0588	X	276.924	78.7914	149.362	42.3897	60.8252	139.962	X
	Prupe.5G236900	-1.08232	5.59931	6.29527e-05	0.000356985	X	AT1G73500	MKK9	MAP kinase kinase 9	X	65.6777	31.0264	X	51.764	87.0183	58.2509	34.1358	32.7618	26.1815	X
	Prupe.5G240600	-1.14325	3.14071	0.000101807	0.000532051	X	AT5G49220	---	hypothetical protein (DUF789)	X	11.9623	5.40244	X	13.8905	14.0868	7.90979	3.14543	5.59391	7.46799	X
